# Supplementary material for: Calcium wave dynamics in the embryonic mouse gut mesenchyme: impact on smooth muscle differentiation
Source: Commun Biol. 2024 Oct 7;7:1277. doi: 10.1038/s42003-024-06976-y (PMC11458798; doi:10.1038/s42003-024-06976-y)
Supplement: Supplementary file 4 — Supplementary Data 1 [file 42003_2024_6976_MOESM4_ESM.xlsx]

## Sheet: Fig2 (Inset)
Fig.2 inset	CAV1.2 signal average intensities (px values, 8-bit images) in mesenchyme at different stages of development
embryo age	11.5	12.5	13.5	14.5
	29.8155	19.2075	22.7721	14.0478
	28.2672	13.4628	24.7728	14.7342
	22.2183	18.4704	16.2509	22.2261
	20.085	19.383	11.1579	11.4348
	20.6817	14.1414	13.8099	18.9735
			11.427	9.9723
			12.0705	13.9308
			11.2827	16.3722
			23.1699	14.9175
			13.3887
			15.6312

## Sheet: Fig3d&e
Fig.3d	Frequency of CWs in midgut (MG) and hindgut (HG) at different stages
stage - segment	E12.5 - MG	E12.5 - HG	E14.5 - MG	E14.5 - HG	E14.5+2 - MG	E14.5+2 - HG
frequency (cpm)	1.5		1.5	1.2	8.25	1.5
	2.88		2.25	0.833333	6.95388	4
	3.9		3.75	1.66667	8.5	4
	3		3.33333	1.33333	8	2.5
	3
	3.6
	2
	3.25
	2.2
Fig.3e	Speed of CWs in midgut (MG) and hindgut (HG) at different stages
stage - segment	E12.5 - MG	E12.5 - HG	E14.5 - MG	E14.5 - HG	E14.5+2 - MG	E14.5+2 - HG
speed (um/sec)	264		34.6667	9.89474	71.4167	7.625
	474		62.8	15.6111	141.833	19.6667
	498		63.3333	6.4	67.5536	26.2222
	256		52.0667	13.1667	97.6	36.3333
	421
	291.333
	276.667
	295
	430.5

## Sheet: Fig4
Fig4.a	Nifedipine - frequency (cpm)
	control	nifedipine
	1.5	0
	2.88	0
	3.9	0
	3	0
	3
	3.6
	2
	3.25
	2.2
Fig4.c,d,e	BayK - frequency (cpm)				BayK - intensity (px value)				BayK - duration (sec)
	control	BayK 1 min	BayK 15 min		control	BayK 1 min	BayK 15 min		control	BayK 1 min	BayK 15 min
	3.83387	3.099	5.896		22.9396	27.8196	12.634		3.46634	6.23095	3.163
	1.73554	2.19442	6.01719		11.2624	15.9619	3.60655		5.63118	7.48096	1.80328
	2.4	3.38824	5.26946		5.58918	9.94339	4.267		2.79459	4.9717	2.1335
	2.659	2.436	5.398		15.239	22.725	8.276		4.561	6.293	3.426
Fig4.g	Enxolone - frequency (cpm)
	control	enoxolone
	2.5	0
	1	0
	2	0
	1.33	0
Fig.4h,i	ML7 - frequency (cpm)					ML7 - intensity (I/I0)
	ctl	1 uM	5 uM	50 uM		ctl	1 uM	5 uM	50 uM
	1.5	0.48	0	0		4.55	4.61538	0	0
	2.88	1.44	0.96	0		3.52941	3.52941	3.5	0
	3.9	2.1	0	0.9		1.26667	1.147	0	1.7
	3	1.698	0.568	0		3.75	2.68	3.465	0
	3			0		3.07692			0
Fig.4l	Y27632 (frequency (cpm)
	control	1 uM	to 20 uM	10 uM	to 50 uM
	1.34831	1.77778	1.90476	2.20588	1.90476
	0.865385	1.4218	1.98347	1.89873	1.95122
	1.76471	1.536	1.658	2.46575	1.44
	1.68539

## Sheet: Fig5
Fig.4b	CSM coverage along gut length in midgut (%)			CSM coverage along gut length in hindgut (%)
	Stage E11.5+2			Stage E11.5+2
	CTL	NIF		CTL	NIF
	100	100		0	51.1013
	100	100		0	48.0187
	100	81.2775		50.72	49.2549
	61.2059	100		100	75.3976
	36.0821	100		100	23.5137
	82.4976	12.8871		84.5
	100	66.5768		0
	100
	100	72.1593
	100
Fig.4c	Motility in control versus nifedipine treated E11.5+2 guts (cpm)
	CTL	NIF
	1.81818	0
	1.71429	0
	1.93548	0
	1.83206	0
	2.30769	0
	1.96721	0
	2	0
	1.38461	0
	2.32258
	1.84615

## Sheet: Fig6
Fig.6a	LSM coverage along gut length in midgut at E13.5+3 (%)					LSM coverage along gut length in midgut at E14.5+2 (%)
	CTL	NIC 0.1 uM	NIC 1 uM	NIC 10 uM		ctl	nif 10 uM
	11.07	36.588	24.304	0		72.3684	6.81818
	33.7	31.4	27.3	0		76.398	8.10811
	49	0	0	0		65.38	4.6875
	26.4	31	0	0		79.66	0
	0		50	0		56	14.7059
	30					45	3.75
							4.7619
Fig.6b	Motility in control versus nifedipine treated E13.5+3 guts (cpm)
	ctl	nic 0.1 uM	nic 1 uM	nic 10 uM
	4	5.29412	0	0
	3.69231	5.625	0	0
	2.65	2.12	0	0
	0	0	7.27	0
	6.15385	6.31579	2.98507	0
	4.54545	4.44444	3.09278	0
Fig.6c	Correlation of motility (cpm) versus elongation of the E13.5+3 guts in culture (%, relative to before culture)
	growth midgut (%)	motility (cpm)
	41.779	4
	45.8297	3.69231
	-19.3585	0
	-4.82574	0
	14.0211	5.29412
	2.80351	5.625
	1.28445	0
	-15.2664	0
	-15.9077	0
	-27.4386	0
	-12.6845	0
	27.2934	7.27
	-19.5305	0
	-6.014	0
	-19.65	0
	-8.73	0
	75.7677	6.15385
	70.0922	6.31579
	121.742	2.98507
	15.9855	0
	26.1851	4.54545
	77.027	4.44444
	7.15152	3.09278
	-12.2762	0
Fig.6f	Fraction area (%) of tissue section with high apoptosis at E14.5+2
	ctl	nif 10 uM
	2.81354	23.2455
	2.97938	14.6602
	2.70957	13.5859
	3.76512	18.3191
Fig.6g	KIT+ cell density (/mm²) in the mesenchyme of control and nifedipine treated E14.5+2 guts
	ctl	nic 10
	142.079	1488.48
	85.241	879.977
	60.3313	996.195
	69.827	2010.26
	352.857	229.241
	137.035	1627.47
	55.2746	550.759
		893.123

## Sheet: Fig7
Fig.7	LSM coverage along gut length in midgut at E14.5+2 (%) in control, nifedipine 10 uM withotu stretch, and nifedipine 10 uM with stretch conditions
	ctl	nif no stretch	nif stretch
	21.4286	28.5714	6.70732
	44.4444	15.3846	18.4211
	70	16.6667	0
	60	6.81818	0
	65.3846	8.10811
	78.9474	4.6875
	54.5455	0
	72.3684

## Sheet: FigS1
Fig.S1b	CSM coverage along gut length in midgut (%)
	Stage E12.5+2
	CTL	NIF 0.1 uM	NIF 1 uM	NIF 10 uM
	100	65	100	42.35
	100	100	52.22	10
	100	71.09	0	20.84
	100	80.31	85.55	12
	11.85			0
	67.85			0
	79.47			0
				0
Fig.S1d	Apotosis area fraction (%) in control and nifedipine treated E12.5+2 tissue sections
	CTL	NIF
	10.5381	45.2276
	18.0807	59.5646
	12.9168	59.2194
	9.40323	49.5705
	40.2231	45.6063
	8.75493	39.74
	1.31506	63.664
	12.868	16.0679
	11.0271	21.3461
	11.5405	37.4724
	10.8658	16.3679
	4.89406	0.228337
	9.47581	1.52032
	3.0325	38.973
		68.2069
		57.4054
		7.65321
		60.9019
		38.1475
		69.8939
		0.153752
		0.581346
		1.32132
		3.69302
		11.443
		0.776798
		2.57248
		0.334106
		7.39676
Fig.S1f	Proliferation (density of PH3+ cells/mm² tissue) in E12.5+2 control and nifedipine tissue sections
	CTL	NIF
	123.789	192.084
	239.809	112.075
	244.329	188.073
	331.585	602.968
	236.616	278.588
	367.426	203.049
	310.873	258.226
	290.701	352.625
	489.679	413.022
	221.828	261.963
	235.828	297.619
		252.752
		233.844
		252.342
		280.332
		170.673
		352.971
		134.203
		225.872
		184.411
		293.754
